# Supplementary material for: Trifluoperazine reduces apoptosis and inflammatory responses in traumatic brain injury by preventing the accumulation of Aquaporin4 on the surface of brain cells
Source: Int J Med Sci. 2023 Apr 29;20(6):797–809. doi: 10.7150/ijms.82677 (PMC10198142; doi:10.7150/ijms.82677)
Supplement: Supplementary file 1 — Supplementary table 1. [file ijmsv20p0797s1.xlsx]

## Sheet: Sheet1
Gene id	Gene name	Gene description	GO id	GO term	GO description	KO id	KO name	KEGG pathway id	KEGG pathway description	NR hit name	NR discription	Reactome id	Reactome name	Reactome pathway id	Reactome pathway description	eggNOG id	eggNOG functional categories	Uniprot name	Uniprot description	Pfam id	Domain	Domain description	sham_1	sham_2	sham_3	TBI_1	TBI_2	TBI_3	TBI_TFP_1	TBI_TFP_2	TBI_TFP_3
ENSRNOG00000000187	Csf2rb	colony stimulating factor 2 receptor subunit beta [Source:RGD Symbol;Acc:620189]	GO:0032496;; GO:0016021;; GO:0004896	biological_process;;cellular_component;;molecular_function	response to lipopolysaccharide;;integral component of membrane;;cytokine receptor activity	K04738	CSF2RB, IL3RB, CD131	rno04210;; rno04630;; rno05200;; rno04060	Apoptosis;;Jak-STAT signaling pathway;;Pathways in cancer;;Cytokine-cytokine receptor interaction	NP_598239	cytokine receptor common subunit beta precursor [Rattus norvegicus]	R-RNO-914170;;R-RNO-912312;;R-RNO-914092;;R-RNO-879960	phospho-Csf2rb;;phospho-Csf2rb;;phospho-Csf2rb;;Csf2rb	R-RNO-168256;R-RNO-512988;R-RNO-449147;R-RNO-1280215;R-RNO-168256;R-RNO-512988;R-RNO-162582;R-RNO-5683057;R-RNO-451927;R-RNO-1280215;R-RNO-9607240;R-RNO-912526;R-RNO-5684996;R-RNO-5673001;R-RNO-449147;R-RNO-168256;R-RNO-512988;R-RNO-449147;R-RNO-1280215;R-RNO-168256;R-RNO-512988;R-RNO-5683826;R-RNO-392499;R-RNO-1280215;R-RNO-449147	Immune System;Interleukin-3, Interleukin-5 and GM-CSF signaling;Signaling by Interleukins;Cytokine Signaling in Immune system;Immune System;Interleukin-3, Interleukin-5 and GM-CSF signaling;Signal Transduction;MAPK family signaling cascades;Interleukin-2 family signaling;Cytokine Signaling in Immune system;FLT3 Signaling;Interleukin receptor SHC signaling;MAPK1/MAPK3 signaling;RAF/MAP kinase casc…	3JDIY	T:Signal transduction mechanisms	G3V608	Colony-stimulating factor 2 receptor subunit beta OS=Rattus norvegicus OX=10116 GN=Csf2rb PE=4 SV=2	PF09240;; PF09067;; PF00041;; PF09238;; PF09294;; PF18707	IL6Ra-bind;;EpoR_lig-bind;;fn3;;IL4Ra_N;;Interfer-bind;;IL2RB_N1	Interleukin-6 receptor alpha chain, binding;;Erythropoietin receptor, ligand binding;;Fibronectin type III domain;;Interleukin-4 receptor alpha chain, N-terminal;;Interferon-alpha/beta receptor, fibronectin type III;;Interleukin-2 receptor subunit beta N-terminal domain 1	2.29	0.96	0.37	27.29	42.43	29.93	4.45	9.78	20.27
ENSRNOG00000003537	Spta1	spectrin, alpha, erythrocytic 1 [Source:RGD Symbol;Acc:1305194]	GO:0032092;; GO:0009898;; GO:0008091;; GO:0032437;; GO:0042102;; GO:0002260;; GO:0030036;; GO:0006779;; GO:0014731;; GO:0007009;; GO:0008360;; GO:0005509;; GO:0030424;; GO:0030097;; GO:0046982	biological_process;;cellular_component;;cellular_component;;cellular_component;;biological_process;;biological_process;;biological_process;;biological_process;;cellular_component;;biological_process;;biological_process;;molecular_function;;cellular_component;;biological_process;;molecular_function	positive regulation of protein binding;;cytoplasmic side of plasma membrane;;spectrin;;cuticular plate;;positive regulation of T cell proliferation;;lymphocyte homeostasis;;actin cytoskeleton organization;;porphyrin-containing compound biosynthetic process;;spectrin-associated cytoskeleton;;plasma membrane organization;;regulation of cell shape;;calcium ion binding;;axon;;hemopoiesis;;protein het…	K06114	SPTA	rno04210	Apoptosis	NP_001011908	spectrin alpha chain, erythrocytic 1 [Rattus norvegicus]	R-RNO-391563	Spta1	R-RNO-168256;R-RNO-162582;R-RNO-5683057;R-RNO-445095;R-RNO-446203;R-RNO-1266738;R-RNO-392499;R-RNO-373760;R-RNO-9675108;R-RNO-1280215;R-RNO-597592;R-RNO-422475;R-RNO-5673001;R-RNO-5653656;R-RNO-9607240;R-RNO-199991;R-RNO-6807878;R-RNO-5684996;R-RNO-375165;R-RNO-199977;R-RNO-948021	Immune System;Signal Transduction;MAPK family signaling cascades;Interaction between L1 and Ankyrins;Asparagine N-linked glycosylation;Developmental Biology;Metabolism of proteins;L1CAM interactions;Nervous system development;Cytokine Signaling in Immune system;Post-translational protein modification;Axon guidance;RAF/MAP kinase cascade;Vesicle-mediated transport;FLT3 Signaling;Membrane Trafficki…	3JEJB	Z:Cytoskeleton	D4A678	Spectrin, alpha, erythrocytic 1 OS=Rattus norvegicus OX=10116 GN=Spta1 PE=1 SV=3	PF00435;; PF08726;; PF00018;; PF14604;; PF13499;; PF07653	Spectrin;;EFhand_Ca_insen;;SH3_1;;SH3_9;;EF-hand_7;;SH3_2	Spectrin repeat;;Ca2+ insensitive EF hand;;SH3 domain;;Variant SH3 domain;;EF-hand domain pair;;Variant SH3 domain	0.35	0.03	0.17	0.63	0.68	0.4	0.06	0.21	0.13
ENSRNOG00000003705	Bmx	BMX non-receptor tyrosine kinase [Source:RGD Symbol;Acc:1565643]	GO:0050853;; GO:0038083;; GO:0005654;; GO:0004715;; GO:0002250;; GO:0035556;; GO:0032587;; GO:0005524	biological_process;;biological_process;;cellular_component;;molecular_function;;biological_process;;biological_process;;cellular_component;;molecular_function	B cell receptor signaling pathway;;peptidyl-tyrosine autophosphorylation;;nucleoplasm;;non-membrane spanning protein tyrosine kinase activity;;adaptive immune response;;intracellular signal transduction;;ruffle membrane;;ATP binding	------	------	------	------	NP_001102486	cytoplasmic tyrosine-protein kinase BMX [Rattus norvegicus]	R-RNO-351917;;R-RNO-351899;;R-RNO-351875	Bmx;;Bmx;;Bmx	R-RNO-109581;R-RNO-1483255;R-RNO-5357801;R-RNO-1483257;R-RNO-75153;R-RNO-556833;R-RNO-111465;R-RNO-1660499;R-RNO-1430728;R-RNO-111465;R-RNO-109581;R-RNO-75153;R-RNO-5357801;R-RNO-111465;R-RNO-109581;R-RNO-75153;R-RNO-5357801	Apoptosis;PI Metabolism;Programmed Cell Death;Phospholipid metabolism;Apoptotic execution phase;Metabolism of lipids;Apoptotic cleavage of cellular proteins;Synthesis of PIPs at the plasma membrane;Metabolism;Apoptotic cleavage of cellular proteins;Apoptosis;Apoptotic execution phase;Programmed Cell Death;Apoptotic cleavage of cellular proteins;Apoptosis;Apoptotic execution phase;Programmed Cell …	3J4J5	T:Signal transduction mechanisms	F1LVI0	Tyrosine-protein kinase OS=Rattus norvegicus OX=10116 GN=Bmx PE=3 SV=3	PF07714;; PF00069;; PF00017;; PF00169;; PF00779	PK_Tyr_Ser-Thr;;Pkinase;;SH2;;PH;;BTK	Protein tyrosine and serine/threonine kinase;;Protein kinase domain;;SH2 domain;;PH domain;;BTK motif	0.35	0.45	0.16	0.76	0.86	0.5	0.07	0.04	0.2
ENSRNOG00000012331	Casp8	caspase 8 [Source:RGD Symbol;Acc:620945]	GO:0032025;; GO:0005123;; GO:0097194;; GO:0071260;; GO:0005164;; GO:0031265;; GO:0009409;; GO:0031264;; GO:0036462;; GO:0044877;; GO:0032496;; GO:0097199;; GO:0005737;; GO:0097202;; GO:0008625;; GO:0035877;; GO:0005634;; GO:0005654;; GO:0030225;; GO:0097342;; GO:0043005;; GO:0043124;; GO:0006508;; GO:0042802;; GO:0043123;; GO:0006919;; GO:0034612;; GO:0006915;; GO:0044297;; GO:0032355;; GO:004547…	biological_process;;molecular_function;;biological_process;;biological_process;;molecular_function;;cellular_component;;biological_process;;cellular_component;;biological_process;;molecular_function;;biological_process;;molecular_function;;cellular_component;;biological_process;;biological_process;;molecular_function;;cellular_component;;cellular_component;;biological_process;;cellular_component;…	response to cobalt ion;;death receptor binding;;execution phase of apoptosis;;cellular response to mechanical stimulus;;tumor necrosis factor receptor binding;;CD95 death-inducing signaling complex;;response to cold;;death-inducing signaling complex;;TRAIL-activated apoptotic signaling pathway;;macromolecular complex binding;;response to lipopolysaccharide;;cysteine-type endopeptidase activity in…	K04398	CASP8	rno04115;; rno05132;; rno05134;; rno05010;; rno04932(Non-alcoholic fatty liver disease ;; rno05016;; rno05152;; rno05170;; rno04657;; rno01524;; rno04217;; rno05169;; rno05168;; rno05161;; rno05160;; rno05163;; rno05162;; rno05165;; rno05164;; rno05167;; rno05142(Chagas disease ;; rno05416;; rno05145;; rno04625;; rno04621;; rno04620;; rno04622;; rno04210;; rno05200;; rno04215;; rno05203;; rno04668	p53 signaling pathway;;Salmonella infection;;Legionellosis;;Alzheimer disease;;NAFLD);;Huntington disease;;Tuberculosis;;Human immunodeficiency virus 1 infection;;IL-17 signaling pathway;;Platinum drug resistance;;Necroptosis;;Epstein-Barr virus infection;;Herpes simplex virus 1 infection;;Hepatitis B;;Hepatitis C;;Human cytomegalovirus infection;;Measles;;Human papillomavirus infection;;Influenz…	XP_008765357	PREDICTED: caspase-8 isoform X1 [Rattus norvegicus]	R-RNO-351828;;R-RNO-75975;;R-RNO-57031;;R-RNO-351869;;R-RNO-76158;;R-RNO-3465404	Casp8;;Casp8;;Casp8;;Casp8;;Casp8;;Casp8	R-RNO-111465;R-RNO-109581;R-RNO-75153;R-RNO-5357801;R-RNO-168256;R-RNO-109581;R-RNO-109606;R-RNO-5218859;R-RNO-5357801;R-RNO-75893;R-RNO-75153;R-RNO-5607764;R-RNO-168249;R-RNO-264870;R-RNO-73887;R-RNO-140534;R-RNO-111465;R-RNO-162582;R-RNO-5357769;R-RNO-5213460;R-RNO-5660668;R-RNO-5357905;R-RNO-3371378;R-RNO-75108;R-RNO-5621481;R-RNO-168256;R-RNO-109581;R-RNO-69416;R-RNO-5675482;R-RNO-5218859;R-R…	Apoptotic cleavage of cellular proteins;Apoptosis;Apoptotic execution phase;Programmed Cell Death;Immune System;Apoptosis;Intrinsic Pathway for Apoptosis;Regulated Necrosis;Programmed Cell Death;TNF signaling;Apoptotic execution phase;CLEC7A (Dectin-1) signaling;Innate Immune System;Caspase-mediated cleavage of cytoskeletal proteins;Death Receptor Signalling;Caspase activation via Death Receptors…	3JDKS	D:Cell cycle control, cell division, chromosome partitioning	Q9JHX4	Caspase-8 OS=Rattus norvegicus OX=10116 GN=Casp8 PE=1 SV=1	PF01335;; PF00656	DED;;Peptidase_C14	Death effector domain;;Caspase domain	0.56	0.54	0.8	5.01	5.83	3.56	1.5	2.4	2.23
ENSRNOG00000020151	Cdh1	cadherin 1 [Source:RGD Symbol;Acc:69279]	GO:0007416;; GO:0034332;; GO:0016339;; GO:0032794;; GO:0009898;; GO:0007043;; GO:0031175;; GO:0021983;; GO:0022408;; GO:0005737;; GO:0072659;; GO:0000902;; GO:0016600;; GO:0016021;; GO:0009636;; GO:0030027;; GO:0030506;; GO:0048471;; GO:0099576;; GO:0010468;; GO:0042803;; GO:0030336;; GO:0016342;; GO:0005509;; GO:0098609;; GO:0009986;; GO:0016328;; GO:0008013;; GO:0005913;; GO:0045893;; GO:000588…	biological_process;;biological_process;;biological_process;;molecular_function;;cellular_component;;biological_process;;biological_process;;biological_process;;biological_process;;cellular_component;;biological_process;;biological_process;;cellular_component;;cellular_component;;biological_process;;cellular_component;;molecular_function;;cellular_component;;biological_process;;biological_process;…	synapse assembly;;adherens junction organization;;calcium-dependent cell-cell adhesion via plasma membrane cell adhesion molecules;;GTPase activating protein binding;;cytoplasmic side of plasma membrane;;cell-cell junction assembly;;neuron projection development;;pituitary gland development;;negative regulation of cell-cell adhesion;;cytoplasm;;protein localization to plasma membrane;;cell morpho…	K05689	CDH1, CDHE, CD324	rno04520;; rno04514(Cell adhesion molecules ;; rno04390;; rno04371;; rno04015;; rno05226;; rno05216;; rno05200;; rno05213;; rno05100;; rno05219;; rno05218	Adherens junction;;CAMs);;Hippo signaling pathway;;Apelin signaling pathway;;Rap1 signaling pathway;;Gastric cancer;;Thyroid cancer;;Pathways in cancer;;Endometrial cancer;;Bacterial invasion of epithelial cells;;Bladder cancer;;Melanoma	NP_112624	cadherin-1 precursor [Rattus norvegicus]	R-RNO-198003;;R-RNO-2534244;;R-RNO-202929;;R-RNO-202940;;R-RNO-2534158	Cdh1;;Cdh1;;Cdh1;;Cdh1;;Cdh1	R-RNO-446728;R-RNO-1474228;R-RNO-109581;R-RNO-421270;R-RNO-1474244;R-RNO-5357801;R-RNO-195258;R-RNO-5626467;R-RNO-1500931;R-RNO-194315;R-RNO-111465;R-RNO-162582;R-RNO-216083;R-RNO-418990;R-RNO-351906;R-RNO-75153;R-RNO-1474244;R-RNO-1474228;R-RNO-111465;R-RNO-109581;R-RNO-75153;R-RNO-351906;R-RNO-5357801;R-RNO-111465;R-RNO-109581;R-RNO-75153;R-RNO-351906;R-RNO-5357801;R-RNO-1474244;R-RNO-1474228	Cell junction organization;Degradation of the extracellular matrix;Apoptosis;Cell-cell junction organization;Extracellular matrix organization;Programmed Cell Death;RHO GTPase Effectors;RHO GTPases activate IQGAPs;Cell-Cell communication;Signaling by Rho GTPases;Apoptotic cleavage of cellular proteins;Signal Transduction;Integrin cell surface interactions;Adherens junctions interactions;Apoptotic…	3J6IJ	S:Function unknown	Q9R0T4	Cadherin-1 OS=Rattus norvegicus OX=10116 GN=Cdh1 PE=1 SV=1	PF00028;; PF01049;; PF08758;; PF08266;; PF17756	Cadherin;;Cadherin_C;;Cadherin_pro;;Cadherin_2;;RET_CLD1	Cadherin domain;;Cadherin cytoplasmic region;;Cadherin prodomain like;;Cadherin-like;;RET Cadherin like domain 1	0.25	0.29	0.26	2.71	2.95	1.66	0	0.53	1.15
ENSRNOG00000033321	Hmgb2l1	high mobility group box 2 [Source:RGD Symbol;Acc:69291]	GO:0000790;; GO:0001158;; GO:0010629;; GO:0010628;; GO:0003677;; GO:0050829;; GO:0032496;; GO:0005737;; GO:0050767;; GO:0005615;; GO:0005634;; GO:0097100;; GO:0002437;; GO:0006265;; GO:0072091;; GO:0003690;; GO:0045087;; GO:0051054;; GO:0045089;; GO:0006935;; GO:0031100;; GO:0008134;; GO:0008289;; GO:0000793;; GO:0050830;; GO:0008301;; GO:0045893;; GO:0008144;; GO:0048471;; GO:0006310;; GO:004437…	cellular_component;;molecular_function;;biological_process;;biological_process;;molecular_function;;biological_process;;biological_process;;cellular_component;;biological_process;;cellular_component;;cellular_component;;molecular_function;;biological_process;;biological_process;;biological_process;;molecular_function;;biological_process;;biological_process;;biological_process;;biological_process;…	nuclear chromatin;;enhancer sequence-specific DNA binding;;negative regulation of gene expression;;positive regulation of gene expression;;DNA binding;;defense response to Gram-negative bacterium;;response to lipopolysaccharide;;cytoplasm;;regulation of neurogenesis;;extracellular space;;nucleus;;supercoiled DNA binding;;inflammatory response to antigenic stimulus;;DNA topological change;;regulat…	------	------	------	------	XP_573272	-	R-RNO-266211	Hmgb2	R-RNO-5357801;R-RNO-109581;R-RNO-140342;R-RNO-75153	Programmed Cell Death;Apoptosis;Apoptosis induced DNA fragmentation;Apoptotic execution phase	3J2AM	K:Transcription	P52925	High mobility group protein B2 OS=Rattus norvegicus OX=10116 GN=Hmgb2 PE=2 SV=2	PF09011;; PF00505(HMG_box:HMG	HMG_box_2;;-	HMG-box domain;;igh mobility group) box	10.27	12.5	7.79	76.75	94.02	72.75	13.2	56.53	37.86
ENSRNOG00000021438	Tuba1c	tubulin, alpha 1C [Source:RGD Symbol;Acc:1307226]	GO:0005737;; GO:0007017;; GO:0000278;; GO:0045121;; GO:0003924;; GO:0005200;; GO:0000226;; GO:0005874;; GO:0005525	cellular_component;;biological_process;;biological_process;;cellular_component;;molecular_function;;molecular_function;;biological_process;;cellular_component;;molecular_function	cytoplasm;;microtubule-based process;;mitotic cell cycle;;membrane raft;;GTPase activity;;structural constituent of cytoskeleton;;microtubule cytoskeleton organization;;microtubule;;GTP binding	K07374	TUBA	rno05020;; rno04145;; rno04530;; rno04540;; rno05132;; rno04210;; rno05010;; rno05012;; rno05014(Amyotrophic lateral sclerosis ;; rno05016	Prion diseases;;Phagosome;;Tight junction;;Gap junction;;Salmonella infection;;Apoptosis;;Alzheimer disease;;Parkinson disease;;ALS);;Huntington disease	NP_001011995	tubulin alpha-1C chain [Rattus norvegicus]	R-RNO-5618314;;R-RNO-5624856;;R-RNO-8867405;;R-RNO-8867401;;R-RNO-190590;;R-RNO-5610439	LOC100909441;;LOC100909441;;LOC100909441;;LOC100909441;;LOC100909441;;LOC100909441	R-RNO-1852241;R-RNO-5617833;R-RNO-1852241;R-RNO-5620924;R-RNO-5617833;R-RNO-392499;R-RNO-597592;R-RNO-8955332;R-RNO-392499;R-RNO-597592;R-RNO-8955332;R-RNO-109582;R-RNO-168256;R-RNO-162582;R-RNO-8955332;R-RNO-2467813;R-RNO-453274;R-RNO-1266738;R-RNO-68886;R-RNO-1632852;R-RNO-373760;R-RNO-68882;R-RNO-9648025;R-RNO-9675108;R-RNO-983231;R-RNO-5617833;R-RNO-6807878;R-RNO-5653656;R-RNO-2555396;R-RNO-3…	Organelle biogenesis and maintenance;Cilium Assembly;Organelle biogenesis and maintenance;Intraflagellar transport;Cilium Assembly;Metabolism of proteins;Post-translational protein modification;Carboxyterminal post-translational modifications of tubulin;Metabolism of proteins;Post-translational protein modification;Carboxyterminal post-translational modifications of tubulin;Hemostasis;Immune Syst…	3J54Q	Z:Cytoskeleton	Q6AYZ1	Tubulin alpha-1C chain OS=Rattus norvegicus OX=10116 GN=Tuba1c PE=1 SV=1	PF00091;; PF03953	Tubulin;;Tubulin_C	Tubulin/FtsZ family, GTPase domain;;Tubulin C-terminal domain	6.41	15.45	6.08	192.21	245.99	135.96	31.69	62.56	78.36
