# Supplementary material for: Trifluoperazine reduces apoptosis and inflammatory responses in traumatic brain injury by preventing the accumulation of Aquaporin4 on the surface of brain cells
Source: Int J Med Sci. 2023 Apr 29;20(6):797–809. doi: 10.7150/ijms.82677 (PMC10198142; doi:10.7150/ijms.82677)
Supplement: Supplementary file 2 — Supplementary table 2. [file ijmsv20p0797s2.xlsx]

## Sheet: Sheet1
Gene id	Gene name	Gene description	GO id	GO term	GO description	KO id	KO name	KEGG pathway id	KEGG pathway description	NR hit name	NR discription	Reactome id	Reactome name	Reactome pathway id	Reactome pathway description	eggNOG id	eggNOG functional categories	Uniprot name	Uniprot description	Pfam id	Domain	Domain description	sham_1	sham_2	sham_3	TBI_1	TBI_2	TBI_3	TBI_TFP_1	TBI_TFP_2	TBI_TFP_3
ENSRNOG00000001752	Nrros	negative regulator of reactive oxygen species [Source:RGD Symbol;Acc:1310771]	GO:0014005;; GO:0005783;; GO:0009986;; GO:0036364;; GO:0035583;; GO:0005515;; GO:0006954;; GO:0006955;; GO:0050431;; GO:0007179;; GO:0006801	biological_process;;cellular_component;;cellular_component;;biological_process;;biological_process;;molecular_function;;biological_process;;biological_process;;molecular_function;;biological_process;;biological_process	microglia development;;endoplasmic reticulum;;cell surface;;transforming growth factor beta1 activation;;sequestering of TGFbeta in extracellular matrix;;protein binding;;inflammatory response;;immune response;;transforming growth factor beta binding;;transforming growth factor beta receptor signaling pathway;;superoxide metabolic process	------	------	------	------	NP_001020166.1	transforming growth factor beta activator LRRC33 precursor [Rattus norvegicus]	------				3J561	S:Function unknown	Q5BK65	Transforming growth factor beta activator LRRC33 OS=Rattus norvegicus OX=10116 GN=Nrros PE=2 SV=1	PF13855;; PF12799(LRR_4:Leucine Rich repeats ;; PF00560;; PF13306(LRR_5:BspA type Leucine rich repeat region ;; PF14580;; PF13516	LRR_8;;-;;LRR_1;;-;;LRR_9;;LRR_6	Leucine rich repeat;; copies);;Leucine Rich Repeat;; copies);;Leucine-rich repeat;;Leucine Rich repeat	3.04	3.35	2.89	13.99	20.77	13.17	3.89	8.33	8.78
ENSRNOG00000002161	Tlr6	toll-like receptor 6 [Source:RGD Symbol;Acc:1303030]	GO:0005887;; GO:0034150;; GO:0035355;; GO:0043507;; GO:0046209;; GO:0032493;; GO:0071726;; GO:0016021;; GO:0071723;; GO:0002224;; GO:0035663;; GO:0042802;; GO:0043123;; GO:0005794;; GO:0034136;; GO:0051092;; GO:0045087;; GO:2000483;; GO:1904646;; GO:0001774;; GO:0006954;; GO:0006955;; GO:0002755;; GO:0042496;; GO:0045121;; GO:0004888;; GO:0046982	cellular_component;;biological_process;;cellular_component;;biological_process;;biological_process;;biological_process;;biological_process;;cellular_component;;molecular_function;;biological_process;;molecular_function;;molecular_function;;biological_process;;cellular_component;;biological_process;;biological_process;;biological_process;;biological_process;;biological_process;;biological_process;…	integral component of plasma membrane;;toll-like receptor 6 signaling pathway;;Toll-like receptor 2-Toll-like receptor 6 protein complex;;positive regulation of JUN kinase activity;;nitric oxide metabolic process;;response to bacterial lipoprotein;;cellular response to diacyl bacterial lipopeptide;;integral component of membrane;;lipopeptide binding;;toll-like receptor signaling pathway;;Toll-lik…	K10169	TLR6, CD286	rno04145;; rno05152;; rno05142(Chagas disease ;; rno04620;; rno05132	Phagosome;;Tuberculosis;;American trypanosomiasis);;Toll-like receptor signaling pathway;;Salmonella infection	XP_006251022.1	toll-like receptor 6 isoform X1 [Rattus norvegicus]	R-RNO-168061	Tlr6	R-RNO-168256;R-RNO-5686938;R-RNO-168249;R-RNO-168898	Immune System;Regulation of TLR by endogenous ligand;Innate Immune System;Toll-like Receptor Cascades	3J4P0	T:Signal transduction mechanisms	G3V695	Toll-like receptor OS=Rattus norvegicus OX=10116 GN=Tlr6 PE=3 SV=2	PF13855;; PF01582;; PF13676;; PF12799(LRR_4:Leucine Rich repeats ;; PF00560;; PF13516;; PF01463	LRR_8;;TIR;;TIR_2;;-;;LRR_1;;LRR_6;;LRRCT	Leucine rich repeat;;TIR domain;;TIR domain;; copies);;Leucine Rich Repeat;;Leucine Rich repeat;;Leucine rich repeat C-terminal domain	1.1	0.77	1.04	5.27	4.89	3.18	1.56	2.42	2.75
ENSRNOG00000002657	Pla2g4a	phospholipase A2 group IVA [Source:RGD Symbol;Acc:67366]	GO:0009395;; GO:0042127;; GO:0071236;; GO:0005783;; GO:0005794;; GO:0005829;; GO:0005811;; GO:0005544;; GO:0050482;; GO:0046456;; GO:0005509;; GO:0102567(molecular_function:phospholipase A2 activity ;; GO:0102568;; GO:0004623	biological_process;;biological_process;;biological_process;;cellular_component;;cellular_component;;cellular_component;;cellular_component;;molecular_function;;biological_process;;biological_process;;molecular_function;;-;;molecular_function;;molecular_function	phospholipid catabolic process;;regulation of cell proliferation;;cellular response to antibiotic;;endoplasmic reticulum;;Golgi apparatus;;cytosol;;lipid particle;;calcium-dependent phospholipid binding;;arachidonic acid secretion;;icosanoid biosynthetic process;;calcium ion binding;;onsuming 1,2-dipalmitoylphosphatidylcholine);;phospholipase A2 activity consuming 1,2-dioleoylphosphatidylethanola…	K16342	PLA2G4, CPLA2	rno04072;; rno04014;; rno04370;; rno04010;; rno04913;; rno04912;; rno05231;; rno04750;; rno04611;; rno00592;; rno00591;; rno04730;; rno04666;; rno00564;; rno00565;; rno04270;; rno00590;; rno04921;; rno04664;; rno04217;; rno04724;; rno04726	Phospholipase D signaling pathway;;Ras signaling pathway;;VEGF signaling pathway;;MAPK signaling pathway;;Ovarian steroidogenesis;;GnRH signaling pathway;;Choline metabolism in cancer;;Inflammatory mediator regulation of TRP channels;;Platelet activation;;alpha-Linolenic acid metabolism;;Linoleic acid metabolism;;Long-term depression;;Fc gamma R-mediated phagocytosis;;Glycerophospholipid metaboli…	NP_598235	cytosolic phospholipase A2 [Rattus norvegicus]	------				3J3C1	I:Lipid transport and metabolism	Q6IRF5	Phospholipase A2 OS=Rattus norvegicus OX=10116 GN=Pla2g4a PE=1 SV=1	PF01735;; PF00168	PLA2_B;;C2	Lysophospholipase catalytic domain;;C2 domain	3.12	3.26	2.96	14.46	18.97	12.23	7.47	6.04	6.02
ENSRNOG00000002723	Sele	selectin E [Source:RGD Symbol;Acc:3654]	GO:0034097;; GO:0016021;; GO:0030246;; GO:0050900;; GO:0006954;; GO:0005886;; GO:0007155;; GO:0046872	biological_process;;cellular_component;;molecular_function;;biological_process;;biological_process;;cellular_component;;biological_process;;molecular_function	response to cytokine;;integral component of membrane;;carbohydrate binding;;leukocyte migration;;inflammatory response;;plasma membrane;;cell adhesion;;metal ion binding	K06494	SELE, CD62E	rno05143;; rno05144;; rno04514(Cell adhesion molecules ;; rno05418;; rno04668;; rno04933	African trypanosomiasis;;Malaria;;CAMs);;Fluid shear stress and atherosclerosis;;TNF signaling pathway;;AGE-RAGE signaling pathway in diabetic complications	XP_017454167.1	PREDICTED: E-selectin isoform X1 [Rattus norvegicus]	R-RNO-2870223	Sele	R-RNO-109582;R-RNO-202733	Hemostasis;Cell surface interactions at the vascular wall	3JCCC	T:Signal transduction mechanisms	P98105	E-selectin OS=Rattus norvegicus OX=10116 GN=Sele PE=2 SV=1	PF00084(Sushi:Sushi repeat ;; PF00059;; PF00008;; PF12661;; PF07974	-;;Lectin_C;;EGF;;hEGF;;EGF_2	CR repeat);;Lectin C-type domain;;EGF-like domain;;Human growth factor-like EGF;;EGF-like domain	0.09	0.16	0.47	0.44	1.9	0.58	0.36	0.37	0.5
ENSRNOG00000002794	Selp	selectin P [Source:RGD Symbol;Acc:3656]	GO:0009897;; GO:0050901;; GO:0048306;; GO:0005615;; GO:0016339;; GO:0031092;; GO:0033691;; GO:0010572;; GO:0008201;; GO:0007157;; GO:0002687;; GO:0035584;; GO:0005509;; GO:0006954;; GO:0005887;; GO:0042806;; GO:0033623;; GO:0070492;; GO:0001530;; GO:0014068	cellular_component;;biological_process;;molecular_function;;cellular_component;;biological_process;;cellular_component;;molecular_function;;biological_process;;molecular_function;;biological_process;;biological_process;;biological_process;;molecular_function;;biological_process;;cellular_component;;molecular_function;;biological_process;;molecular_function;;molecular_function;;biological_process	external side of plasma membrane;;leukocyte tethering or rolling;;calcium-dependent protein binding;;extracellular space;;calcium-dependent cell-cell adhesion via plasma membrane cell adhesion molecules;;platelet alpha granule membrane;;sialic acid binding;;positive regulation of platelet activation;;heparin binding;;heterophilic cell-cell adhesion via plasma membrane cell adhesion molecules;;pos…	K06496	SELP, CD62P	rno05150;; rno05144;; rno04514(Cell adhesion molecules	Staphylococcus aureus infection;;Malaria;;CAMs)	NP_037246.2	P-selectin precursor [Rattus norvegicus]	------				3JDT6	T:Signal transduction mechanisms	A0A096MK10	p-selectin OS=Rattus norvegicus OX=10116 GN=Selp PE=1 SV=1	PF00084(Sushi:Sushi repeat ;; PF00059;; PF00008;; PF07974	-;;Lectin_C;;EGF;;EGF_2	CR repeat);;Lectin C-type domain;;EGF-like domain;;EGF-like domain	0	0.07	0.05	1.68	6.07	0.76	0	0.6	0.47
ENSRNOG00000003622	Cybb	cytochrome b-245, beta polypeptide [Source:MGI Symbol;Acc:MGI:88574]	GO:0005783;; GO:0016175;; GO:0030425;; GO:1990776;; GO:0042554;; GO:0050660;; GO:0050665;; GO:0042535;; GO:0005635;; GO:0045766;; GO:0097411;; GO:0071456;; GO:0043020;; GO:0043025;; GO:0007584;; GO:0005794;; GO:0005791;; GO:0020037;; GO:0045087;; GO:1904845;; GO:0071276;; GO:0006952;; GO:0045335;; GO:0006954;; GO:0005886;; GO:0055114;; GO:0009055;; GO:1904044;; GO:0071361;; GO:0042493;; GO:004573…	cellular_component;;molecular_function;;cellular_component;;biological_process;;biological_process;;molecular_function;;biological_process;;biological_process;;cellular_component;;biological_process;;biological_process;;biological_process;;cellular_component;;cellular_component;;biological_process;;cellular_component;;cellular_component;;molecular_function;;biological_process;;biological_process;…	endoplasmic reticulum;;superoxide-generating NADPH oxidase activity;;dendrite;;response to angiotensin;;superoxide anion generation;;flavin adenine dinucleotide binding;;hydrogen peroxide biosynthetic process;;positive regulation of tumor necrosis factor biosynthetic process;;nuclear envelope;;positive regulation of angiogenesis;;hypoxia-inducible factor-1alpha signaling pathway;;cellular respons…	K21421	NOX2, GP91, CYBB	rno05020;; rno04066;; rno05140;; rno04217;; rno04145;; rno04621;; rno04216;; rno05010;; rno04933;; rno04670	Prion diseases;;HIF-1 signaling pathway;;Leishmaniasis;;Necroptosis;;Phagosome;;NOD-like receptor signaling pathway;;Ferroptosis;;Alzheimer disease;;AGE-RAGE signaling pathway in diabetic complications;;Leukocyte transendothelial migration	NP_076455	cytochrome b-245 beta chain [Rattus norvegicus]	R-RNO-1222445;;R-RNO-6801012;;R-RNO-5218720;;R-RNO-6809195;;R-RNO-6799568	Cybb;;Cybb;;Cybb;;Cybb;;Cybb	R-RNO-168256;R-RNO-1280218;R-RNO-162582;R-RNO-983169;R-RNO-195258;R-RNO-3299685;R-RNO-168249;R-RNO-2262752;R-RNO-194315;R-RNO-1236975;R-RNO-1236973;R-RNO-5668599;R-RNO-8953897;R-RNO-1222556;R-RNO-168256;R-RNO-168249;R-RNO-6798695;R-RNO-168256;R-RNO-162582;R-RNO-6798695;R-RNO-194138;R-RNO-195258;R-RNO-168249;R-RNO-5668599;R-RNO-9006934;R-RNO-194315;R-RNO-4420097;R-RNO-8953897;R-RNO-3299685;R-RNO-2…	Immune System;Adaptive Immune System;Signal Transduction;Class I MHC mediated antigen processing & presentation;RHO GTPase Effectors;Detoxification of Reactive Oxygen Species;Innate Immune System;Cellular responses to stress;Signaling by Rho GTPases;Antigen processing-Cross presentation;Cross-presentation of particulate exogenous antigens (phagosomes);RHO GTPases Activate NADPH Oxidases;Cellular …	3J7H2;; 3J7H2	P:Inorganic ion transport and metabolism;;Q:Secondary metabolites biosynthesis, transport and catabolism	Q9ERL1	Cytochrome b-245 beta chain OS=Rattus norvegicus OX=10116 GN=Cybb PE=1 SV=2	PF08030;; PF01794;; PF08022;; PF00970	NAD_binding_6;;Ferric_reduct;;FAD_binding_8;;FAD_binding_6	Ferric reductase NAD binding domain;;Ferric reductase like transmembrane component;;FAD-binding domain;;Oxidoreductase FAD-binding domain	0.79	0.39	0.86	24.28	32.7	19.04	1.91	8.67	8.71
ENSRNOG00000005810	Nlrc4	NLR family, CARD domain containing 4 [Source:RGD Symbol;Acc:1309831]	GO:0051092;; GO:0006919;; GO:0016045;; GO:0070269;; GO:0045087;; GO:0006915;; GO:0051260;; GO:0072557;; GO:0050702;; GO:0002218;; GO:0042742;; GO:0006954;; GO:0005829;; GO:0005524;; GO:0042803	biological_process;;biological_process;;biological_process;;biological_process;;biological_process;;biological_process;;biological_process;;cellular_component;;biological_process;;biological_process;;biological_process;;biological_process;;cellular_component;;molecular_function;;molecular_function	positive regulation of NF-kappaB transcription factor activity;;activation of cysteine-type endopeptidase activity involved in apoptotic process;;detection of bacterium;;pyroptosis;;innate immune response;;apoptotic process;;protein homooligomerization;;IPAF inflammasome complex;;interleukin-1 beta secretion;;activation of innate immune response;;defense response to bacterium;;inflammatory respon…	K12805	NLRC4, CARD12	rno05132;; rno04621;; rno05134;; rno05135	Salmonella infection;;NOD-like receptor signaling pathway;;Legionellosis;;Yersinia infection	NP_001296361	NLR family CARD domain-containing protein 4 [Rattus norvegicus]	------				3JF8Q	O:Posttranslational modification, protein turnover, chaperones	F1M649	NLR family CARD domain-containing protein 4 OS=Rattus norvegicus OX=10116 GN=Nlrc4 PE=3 SV=2	PF17889;; PF05729;; PF00619	NLRC4_HD;;NACHT;;CARD	NLRC4 helical domain;;NACHT domain;;Caspase recruitment domain	0.55	0.51	0.3	3.53	3.53	4.08	0.99	1.98	2.85
ENSRNOG00000007372	Casp1	caspase 1 [Source:RGD Symbol;Acc:2274]	GO:0050718;; GO:0050717;; GO:0051882;; GO:0010506;; GO:0032611;; GO:0070269;; GO:0050727;; GO:0072557;; GO:1901998;; GO:0004197;; GO:0005739;; GO:0005576;; GO:0097300;; GO:0016485;; GO:0060081;; GO:0033198;; GO:0001666;; GO:0042981;; GO:0032496;; GO:0043123	biological_process;;biological_process;;biological_process;;biological_process;;biological_process;;biological_process;;biological_process;;cellular_component;;biological_process;;molecular_function;;cellular_component;;cellular_component;;biological_process;;biological_process;;biological_process;;biological_process;;biological_process;;biological_process;;biological_process;;biological_process	positive regulation of interleukin-1 beta secretion;;positive regulation of interleukin-1 alpha secretion;;mitochondrial depolarization;;regulation of autophagy;;interleukin-1 beta production;;pyroptosis;;regulation of inflammatory response;;IPAF inflammasome complex;;toxin transport;;cysteine-type endopeptidase activity;;mitochondrion;;extracellular region;;programmed necrotic cell death;;protei…	K01370	CASP1	rno04625;; rno04621;; rno04623;; rno05014(Amyotrophic lateral sclerosis ;; rno05132;; rno05133;; rno05134;; rno04217;; rno05135;; rno05164	C-type lectin receptor signaling pathway;;NOD-like receptor signaling pathway;;Cytosolic DNA-sensing pathway;;ALS);;Salmonella infection;;Pertussis;;Legionellosis;;Necroptosis;;Yersinia infection;;Influenza A	NP_036894	caspase-1 [Rattus norvegicus]	------				3J42P	D:Cell cycle control, cell division, chromosome partitioning	F1LQZ4	Caspase 1, isoform CRA_b OS=Rattus norvegicus OX=10116 GN=Casp1 PE=1 SV=2	PF00656;; PF00619	Peptidase_C14;;CARD	Caspase domain;;Caspase recruitment domain	2.74	1.81	2.33	15.68	23.9	13.2	5.55	10.33	6.36
ENSRNOG00000009331	Hck	HCK proto-oncogene, Src family tyrosine kinase [Source:RGD Symbol;Acc:2785]	GO:0006909;; GO:0030154;; GO:0018108;; GO:0005901;; GO:0007169;; GO:0030133;; GO:0005925;; GO:0046777;; GO:0005856;; GO:0050764;; GO:0071801;; GO:0038083;; GO:0006887;; GO:0005654;; GO:0004715;; GO:0004713;; GO:0005524;; GO:0008284;; GO:0005794;; GO:2000251;; GO:0045087;; GO:0008360;; GO:0006954;; GO:0042995;; GO:0031234;; GO:0005829;; GO:0005764;; GO:0005102	biological_process;;biological_process;;biological_process;;cellular_component;;biological_process;;cellular_component;;cellular_component;;biological_process;;cellular_component;;biological_process;;biological_process;;biological_process;;biological_process;;cellular_component;;molecular_function;;molecular_function;;molecular_function;;biological_process;;cellular_component;;biological_process;…	phagocytosis;;cell differentiation;;peptidyl-tyrosine phosphorylation;;caveola;;transmembrane receptor protein tyrosine kinase signaling pathway;;transport vesicle;;focal adhesion;;protein autophosphorylation;;cytoskeleton;;regulation of phagocytosis;;regulation of podosome assembly;;peptidyl-tyrosine autophosphorylation;;exocytosis;;nucleoplasm;;non-membrane spanning protein tyrosine kinase acti…	K08893	HCK	rno04062;; rno05167;; rno04666	Chemokine signaling pathway;;Kaposi sarcoma-associated herpesvirus infection;;Fc gamma R-mediated phagocytosis	NP_037317	tyrosine-protein kinase HCK [Rattus norvegicus]	R-RNO-167708	Hck	R-RNO-168256;R-RNO-512988;R-RNO-912631;R-RNO-168249;R-RNO-2029481;R-RNO-2029480;R-RNO-1280215;R-RNO-449147	Immune System;Interleukin-3, Interleukin-5 and GM-CSF signaling;Regulation of signaling by CBL;Innate Immune System;FCGR activation;Fcgamma receptor (FCGR) dependent phagocytosis;Cytokine Signaling in Immune system;Signaling by Interleukins	3J68A	T:Signal transduction mechanisms	P50545	Tyrosine-protein kinase HCK OS=Rattus norvegicus OX=10116 GN=Hck PE=1 SV=4	PF07714;; PF00069;; PF00017;; PF00018;; PF07653;; PF14604;; PF03109	PK_Tyr_Ser-Thr;;Pkinase;;SH2;;SH3_1;;SH3_2;;SH3_9;;ABC1	Protein tyrosine and serine/threonine kinase;;Protein kinase domain;;SH2 domain;;SH3 domain;;Variant SH3 domain;;Variant SH3 domain;;ABC1 atypical kinase-like domain	2.87	2.66	1.87	29.27	37.9	45.94	3.73	15.51	12.1
ENSRNOG00000009385	Pik3cg	phosphatidylinositol-4,5-bisphosphate 3-kinase, catalytic subunit gamma [Source:RGD Symbol;Acc:1306468]	GO:1903169;; GO:0043406;; GO:0035005;; GO:0051897;; GO:0046934;; GO:0005944;; GO:0005942;; GO:0016020;; GO:0046875;; GO:0032252;; GO:0010897;; GO:0016477;; GO:0007186;; GO:0005524;; GO:0005737;; GO:0006468;; GO:2000270;; GO:0016303;; GO:0046854;; GO:0036092;; GO:0005886;; GO:0014065;; GO:0048015;; GO:0002675;; GO:0097284;; GO:0071320;; GO:0007204;; GO:0042802	biological_process;;biological_process;;molecular_function;;biological_process;;molecular_function;;cellular_component;;cellular_component;;cellular_component;;molecular_function;;biological_process;;biological_process;;biological_process;;biological_process;;molecular_function;;cellular_component;;biological_process;;biological_process;;molecular_function;;biological_process;;biological_process;…	regulation of calcium ion transmembrane transport;;positive regulation of MAP kinase activity;;1-phosphatidylinositol-4-phosphate 3-kinase activity;;positive regulation of protein kinase B signaling;;phosphatidylinositol-4,5-bisphosphate 3-kinase activity;;phosphatidylinositol 3-kinase complex, class IB;;phosphatidylinositol 3-kinase complex;;membrane;;ephrin receptor binding;;secretory granule l…	K21289	PIK3CG	rno00562;; rno04261;; rno04062;; rno04151;; rno04921;; rno04022;; rno04371;; rno04072;; rno05132;; rno04611;; rno05145;; rno04725;; rno05167	Inositol phosphate metabolism;;Adrenergic signaling in cardiomyocytes;;Chemokine signaling pathway;;PI3K-Akt signaling pathway;;Oxytocin signaling pathway;;cGMP-PKG signaling pathway;;Apelin signaling pathway;;Phospholipase D signaling pathway;;Salmonella infection;;Platelet activation;;Toxoplasmosis;;Cholinergic synapse;;Kaposi sarcoma-associated herpesvirus infection	XP_003750188	PREDICTED: phosphatidylinositol 4,5-bisphosphate 3-kinase catalytic subunit gamma isoform isoform X1 [Rattus norvegicus]	R-RNO-392286	Pik3cg	R-RNO-109582;R-RNO-9027276;R-RNO-162582;R-RNO-1483255;R-RNO-1483257;R-RNO-114604;R-RNO-556833;R-RNO-392451;R-RNO-388396;R-RNO-9006335;R-RNO-397795;R-RNO-372790;R-RNO-1660499;R-RNO-1430728;R-RNO-76002	Hemostasis;Erythropoietin activates Phosphoinositide-3-kinase (PI3K);Signal Transduction;PI Metabolism;Phospholipid metabolism;GPVI-mediated activation cascade;Metabolism of lipids;G beta:gamma signalling through PI3Kgamma;GPCR downstream signalling;Signaling by Erythropoietin;G-protein beta:gamma signalling;Signaling by GPCR;Synthesis of PIPs at the plasma membrane;Metabolism;Platelet activation…	3JE9P	T:Signal transduction mechanisms	D3ZFJ0	Phosphatidylinositol-4,5-bisphosphate 3-kinase OS=Rattus norvegicus OX=10116 GN=Pik3cg PE=1 SV=1	PF19710;; PF00613(PI3Ka:Phosphoinositide 3-kinase family, accessory domain ;; PF00454;; PF00794;; PF00792	PIK3CG_ABD;;-;;PI3_PI4_kinase;;PI3K_rbd;;PI3K_C2	PIK3 catalytic subunit gamma adaptor-binding domain;;IK domain);;Phosphatidylinositol 3- and 4-kinase;;PI3-kinase family, ras-binding domain;;Phosphoinositide 3-kinase C2	1.69	0.89	0.99	9.33	12.49	14.04	3.75	4.37	4.21
ENSRNOG00000009822	Tlr2	toll-like receptor 2 [Source:RGD Symbol;Acc:735138]	GO:0007612;; GO:0007165;; GO:0050729;; GO:0071727;; GO:0071726;; GO:0016021;; GO:0016020;; GO:0071723;; GO:0032728;; GO:0032722;; GO:0005794;; GO:0044297;; GO:0050830;; GO:0042995;; GO:0060907;; GO:0002376;; GO:0032735;; GO:0032731;; GO:0070542;; GO:0032733;; GO:0009897;; GO:0048714;; GO:0030177;; GO:0010628;; GO:0044877;; GO:0032494;; GO:0032496;; GO:0051770;; GO:0032493;; GO:0032700;; GO:000268…	biological_process;;biological_process;;biological_process;;biological_process;;biological_process;;cellular_component;;cellular_component;;molecular_function;;biological_process;;biological_process;;cellular_component;;cellular_component;;biological_process;;cellular_component;;biological_process;;biological_process;;biological_process;;biological_process;;biological_process;;biological_process;…	learning;;signal transduction;;positive regulation of inflammatory response;;cellular response to triacyl bacterial lipopeptide;;cellular response to diacyl bacterial lipopeptide;;integral component of membrane;;membrane;;lipopeptide binding;;positive regulation of interferon-beta production;;positive regulation of chemokine production;;Golgi apparatus;;cell body;;defense response to Gram-positiv…	------	------	------	------	XP_008759324.3	toll-like receptor 2 isoform X1 [Rattus norvegicus]	------				3JEB1	T:Signal transduction mechanisms	E9PTD9	Toll-like receptor 2 OS=Rattus norvegicus OX=10116 GN=Tlr2 PE=1 SV=1	PF13855;; PF12799(LRR_4:Leucine Rich repeats ;; PF01582;; PF13676;; PF13306(LRR_5:BspA type Leucine rich repeat region ;; PF14580;; PF00560;; PF01463	LRR_8;;-;;TIR;;TIR_2;;-;;LRR_9;;LRR_1;;LRRCT	Leucine rich repeat;; copies);;TIR domain;;TIR domain;; copies);;Leucine-rich repeat;;Leucine Rich Repeat;;Leucine rich repeat C-terminal domain	1.84	0.91	1.15	14.74	18.99	17.1	3.52	7.77	8.48
ENSRNOG00000009848	Il18	interleukin 18 [Source:RGD Symbol;Acc:2889]	GO:0032148;; GO:0005125;; GO:0042119;; GO:0045662;; GO:0030155;; GO:0042104;; GO:0010628;; GO:0070328;; GO:0001525;; GO:0051897;; GO:0005737;; GO:0005615;; GO:0048661;; GO:0000165;; GO:0042531;; GO:0032729;; GO:0010744;; GO:0032725;; GO:0010468;; GO:2000556;; GO:0032740;; GO:0008283;; GO:0032819;; GO:0009987;; GO:1901224;; GO:0014068;; GO:0006954;; GO:0006955;; GO:0042632;; GO:0051142;; GO:003010…	biological_process;;molecular_function;;biological_process;;biological_process;;biological_process;;biological_process;;biological_process;;biological_process;;biological_process;;biological_process;;cellular_component;;cellular_component;;biological_process;;biological_process;;biological_process;;biological_process;;biological_process;;biological_process;;biological_process;;biological_process;…	activation of protein kinase B activity;;cytokine activity;;neutrophil activation;;negative regulation of myoblast differentiation;;regulation of cell adhesion;;positive regulation of activated T cell proliferation;;positive regulation of gene expression;;triglyceride homeostasis;;angiogenesis;;positive regulation of protein kinase B signaling;;cytoplasm;;extracellular space;;positive regulation …	------	------	------	------	XP_017168626.1	interleukin-18 isoform X1 [Mus musculus]	------				3JEQW	K:Transcription	Z4YNI9	Interleukin-18 OS=Rattus norvegicus OX=10116 GN=Il18 PE=3 SV=2	PF00340	IL1	Interleukin-1 / 18	2.23	2.08	2.08	20.62	24.12	14.5	6.31	9.65	10.79
ENSRNOG00000010265	Ada	adenosine deaminase [Source:RGD Symbol;Acc:2031]	GO:0045987;; GO:0009897;; GO:0030324;; GO:0033089;; GO:0046059;; GO:0042110;; GO:0050862;; GO:0045580;; GO:0045582;; GO:0046061;; GO:0001889;; GO:0008270;; GO:0006196;; GO:0001666;; GO:0048566;; GO:0009168;; GO:0002906;; GO:0005737;; GO:0046936;; GO:0001701;; GO:0044209;; GO:0001829;; GO:0016020;; GO:0002686;; GO:0019239;; GO:0043066;; GO:0010460;; GO:0070244;; GO:0006157;; GO:0006154;; GO:005085…	biological_process;;cellular_component;;biological_process;;biological_process;;biological_process;;biological_process;;biological_process;;biological_process;;biological_process;;biological_process;;biological_process;;molecular_function;;biological_process;;biological_process;;biological_process;;biological_process;;biological_process;;cellular_component;;molecular_function;;biological_process;…	positive regulation of smooth muscle contraction;;external side of plasma membrane;;lung development;;positive regulation of T cell differentiation in thymus;;dAMP catabolic process;;T cell activation;;positive regulation of T cell receptor signaling pathway;;regulation of T cell differentiation;;positive regulation of T cell differentiation;;dATP catabolic process;;liver development;;zinc ion bi…	------	------	------	------	NP_569083.1	adenosine deaminase [Rattus norvegicus]	------				3JAZF	F:Nucleotide transport and metabolism	Q920P6	Adenosine deaminase OS=Rattus norvegicus OX=10116 GN=Ada PE=1 SV=3	PF00962	A_deaminase	Adenosine deaminase	0.26	2.47	0.56	13.04	12.61	8.33	0.61	3.39	2.76
ENSRNOG00000010522	Tlr4	toll-like receptor 4 [Source:RGD Symbol;Acc:3870]	GO:0000187;; GO:0009897;; GO:0002322;; GO:0046696;; GO:0005887;; GO:0014002;; GO:1904646;; GO:0001875;; GO:0048471;; GO:0046982;; GO:0001530;; GO:0042802	biological_process;;cellular_component;;biological_process;;cellular_component;;cellular_component;;biological_process;;biological_process;;molecular_function;;cellular_component;;molecular_function;;molecular_function;;molecular_function	activation of MAPK activity;;external side of plasma membrane;;B cell proliferation involved in immune response;;lipopolysaccharide receptor complex;;integral component of plasma membrane;;astrocyte development;;cellular response to beta-amyloid;;lipopolysaccharide receptor activity;;perinuclear region of cytoplasm;;protein heterodimerization activity;;lipopolysaccharide binding;;identical protei…	K10160	TLR4, CD284	rno04151;; rno04066;; rno05132;; rno05133;; rno05134;; rno05135;; rno05152;; rno05170;; rno05235;; rno04145;; rno04064;; rno05161;; rno05162;; rno05164;; rno05142(Chagas disease ;; rno05140;; rno05146;; rno05145;; rno05144;; rno04621;; rno04620;; rno05205;; rno05323;; rno05321(Inflammatory bowel disease ;; rno04217	PI3K-Akt signaling pathway;;HIF-1 signaling pathway;;Salmonella infection;;Pertussis;;Legionellosis;;Yersinia infection;;Tuberculosis;;Human immunodeficiency virus 1 infection;;PD-L1 expression and PD-1 checkpoint pathway in cancer;;Phagosome;;NF-kappa B signaling pathway;;Hepatitis B;;Measles;;Influenza A;;American trypanosomiasis);;Leishmaniasis;;Amoebiasis;;Toxoplasmosis;;Malaria;;NOD-like rec…	NP_062051	toll-like receptor 4 precursor [Rattus norvegicus]	------				3J9XK	T:Signal transduction mechanisms	G3V7D8	Toll-like receptor 4 OS=Rattus norvegicus OX=10116 GN=Tlr4 PE=3 SV=1	PF13855;; PF01582;; PF12799(LRR_4:Leucine Rich repeats ;; PF13676;; PF14580	LRR_8;;TIR;;-;;TIR_2;;LRR_9	Leucine rich repeat;;TIR domain;; copies);;TIR domain;;Leucine-rich repeat	0.47	0.51	0.53	4.28	4.51	2.65	1.25	1.45	1.94
ENSRNOG00000011483	S100a9	S100 calcium binding protein A9 [Source:RGD Symbol;Acc:620267]	GO:0045087;; GO:0035606;; GO:0050729;; GO:0030593;; GO:0005829;; GO:0050544;; GO:0006919;; GO:0002523;; GO:0008017;; GO:0035821;; GO:0005654;; GO:0050786;; GO:0005615;; GO:0008270;; GO:2001244;; GO:0070488;; GO:0061844;; GO:0035662;; GO:0006914;; GO:0030054;; GO:0005509	biological_process;;biological_process;;biological_process;;biological_process;;cellular_component;;molecular_function;;biological_process;;biological_process;;molecular_function;;biological_process;;cellular_component;;molecular_function;;cellular_component;;molecular_function;;biological_process;;biological_process;;biological_process;;molecular_function;;biological_process;;cellular_component;…	innate immune response;;peptidyl-cysteine S-trans-nitrosylation;;positive regulation of inflammatory response;;neutrophil chemotaxis;;cytosol;;arachidonic acid binding;;activation of cysteine-type endopeptidase activity involved in apoptotic process;;leukocyte migration involved in inflammatory response;;microtubule binding;;modification of morphology or physiology of other organism;;nucleoplasm;…	K21128	S100A9	rno04657	IL-17 signaling pathway	NP_446039	protein S100-A9 [Rattus norvegicus]	------				3JHM7	T:Signal transduction mechanisms	A0A0H2UHJ1	Calgranulin-B OS=Rattus norvegicus OX=10116 GN=S100a9 PE=1 SV=1	PF01023;; PF00036;; PF13499	S_100;;EF-hand_1;;EF-hand_7	S-100/ICaBP type calcium binding domain;;EF hand;;EF-hand domain pair	0	0	1.75	18.04	32.17	14.5	0.94	3.5	8.02
ENSRNOG00000012703	Crh	corticotropin releasing hormone [Source:RGD Symbol;Acc:620505]	GO:0035774;; GO:0017045;; GO:0030324;; GO:0030325;; GO:0070093;; GO:0050801;; GO:2000854;; GO:0043950;; GO:0007611;; GO:0043627;; GO:0010629;; GO:0010628;; GO:0051412;; GO:0010942;; GO:0051431;; GO:0051430;; GO:0048265;; GO:0005737;; GO:0090280;; GO:0035902;; GO:0010700;; GO:0005615;; GO:0033685;; GO:0008628;; GO:0035641;; GO:0021854;; GO:0001963;; GO:0071314;; GO:2000310;; GO:0016101;; GO:200098…	biological_process;;molecular_function;;biological_process;;biological_process;;biological_process;;biological_process;;biological_process;;biological_process;;biological_process;;biological_process;;biological_process;;biological_process;;biological_process;;biological_process;;molecular_function;;molecular_function;;biological_process;;cellular_component;;biological_process;;biological_process;…	positive regulation of insulin secretion involved in cellular response to glucose stimulus;;corticotropin-releasing hormone activity;;lung development;;adrenal gland development;;negative regulation of glucagon secretion;;ion homeostasis;;positive regulation of corticosterone secretion;;positive regulation of cAMP-mediated signaling;;learning or memory;;response to estrogen;;negative regulation o…	K05256	CRH	rno04080;; rno04730;; rno04934;; rno04024;; rno05034	Neuroactive ligand-receptor interaction;;Long-term depression;;Cushing syndrome;;cAMP signaling pathway;;Alcoholism	NP_112281	corticoliberin precursor [Rattus norvegicus]	R-RNO-420146	Crh	R-RNO-162582;R-RNO-418555;R-RNO-373080;R-RNO-500792;R-RNO-388396;R-RNO-372790	Signal Transduction;G alpha (s) signalling events;Class B/2 (Secretin family receptors);GPCR ligand binding;GPCR downstream signalling;Signaling by GPCR	3JC52	T:Signal transduction mechanisms	P01143	Corticoliberin OS=Rattus norvegicus OX=10116 GN=Crh PE=1 SV=1	PF00473	CRF	Corticotropin-releasing factor family	4.39	5.49	3.53	0.87	0.95	2.65	7.34	5.01	5.93
ENSRNOG00000012964	Ccr6	C-C motif chemokine receptor 6 [Source:RGD Symbol;Acc:1308562]	GO:0009897;; GO:0019956;; GO:0019957;; GO:0060326;; GO:0016493;; GO:0097228;; GO:0016021;; GO:0097225;; GO:2000404;; GO:0048290;; GO:1904156;; GO:0006935;; GO:0019722;; GO:2000510;; GO:1904155;; GO:0006955;; GO:0002523;; GO:0072679;; GO:0010634;; GO:0007204;; GO:0097524;; GO:0060474	cellular_component;;molecular_function;;molecular_function;;biological_process;;molecular_function;;cellular_component;;cellular_component;;cellular_component;;biological_process;;biological_process;;biological_process;;biological_process;;biological_process;;biological_process;;biological_process;;biological_process;;biological_process;;biological_process;;biological_process;;biological_process;…	external side of plasma membrane;;chemokine binding;;C-C chemokine binding;;cell chemotaxis;;C-C chemokine receptor activity;;sperm principal piece;;integral component of membrane;;sperm midpiece;;regulation of T cell migration;;isotype switching to IgA isotypes;;DN3 thymocyte differentiation;;chemotaxis;;calcium-mediated signaling;;positive regulation of dendritic cell chemotaxis;;DN2 thymocyte …	K04181	CCR6, CD196	rno04062;; rno04061;; rno04060	Chemokine signaling pathway;;Viral protein interaction with cytokine and cytokine receptor;;Cytokine-cytokine receptor interaction	NP_001013163	C-C chemokine receptor type 6 [Rattus norvegicus]	R-RNO-373089	Ccr6	R-RNO-168256;R-RNO-162582;R-RNO-373076;R-RNO-375276;R-RNO-168249;R-RNO-500792;R-RNO-388396;R-RNO-6803157;R-RNO-1461973;R-RNO-1461957;R-RNO-380108;R-RNO-372790;R-RNO-418594	Immune System;Signal Transduction;Class A/1 (Rhodopsin-like receptors);Peptide ligand-binding receptors;Innate Immune System;GPCR ligand binding;GPCR downstream signalling;Antimicrobial peptides;Defensins;Beta defensins;Chemokine receptors bind chemokines;Signaling by GPCR;G alpha (i) signalling events	3JEH8	T:Signal transduction mechanisms	Q5BK58	C-C motif chemokine receptor 6 OS=Rattus norvegicus OX=10116 GN=Ccr6 PE=1 SV=1	PF00001(7tm_1:7 transmembrane receptor	-	hodopsin family)	0.03	0	0	0.23	0.25	0.26	0	0	0
ENSRNOG00000013309	Pik3ap1	phosphoinositide-3-kinase adaptor protein 1 [Source:RGD Symbol;Acc:1307744]	GO:0034134;; GO:0005829;; GO:0050727;; GO:0034154;; GO:0034162;; GO:0014068;; GO:0034142;; GO:0005886;; GO:0005102;; GO:0036312;; GO:0042802	biological_process;;cellular_component;;biological_process;;biological_process;;biological_process;;biological_process;;biological_process;;cellular_component;;molecular_function;;molecular_function;;molecular_function	toll-like receptor 2 signaling pathway;;cytosol;;regulation of inflammatory response;;toll-like receptor 7 signaling pathway;;toll-like receptor 9 signaling pathway;;positive regulation of phosphatidylinositol 3-kinase signaling;;toll-like receptor 4 signaling pathway;;plasma membrane;;receptor binding;;phosphatidylinositol 3-kinase regulatory subunit binding;;identical protein binding	K12230	PIK3AP1, BCAP	rno04662;; rno04151	B cell receptor signaling pathway;;PI3K-Akt signaling pathway	XP_017444534.1	PREDICTED: phosphoinositide 3-kinase adapter protein 1 isoform X1 [Rattus norvegicus]	R-RNO-984814	phospho-Pik3ap1	R-RNO-168256;R-RNO-1280218;R-RNO-162582;R-RNO-9006925;R-RNO-1257604;R-RNO-6811558;R-RNO-983695;R-RNO-199418;R-RNO-983705	Immune System;Adaptive Immune System;Signal Transduction;Intracellular signaling by second messengers;PIP3 activates AKT signaling;PI5P, PP2A and IER3 Regulate PI3K/AKT Signaling;Antigen activates B Cell Receptor (BCR) leading to generation of second messengers;Negative regulation of the PI3K/AKT network;Signaling by the B Cell Receptor (BCR)	3J3I6	S:Function unknown	F1M784	Phosphoinositide-3-kinase adaptor protein 1 OS=Rattus norvegicus OX=10116 GN=Pik3ap1 PE=1 SV=2	PF14545(DBB:Dof, BCAP, and BANK ;; PF18567	-;;TIR_3	BB) motif,;;Toll/interleukin-1 receptor domain	1.31	0.51	1.05	6.81	9.76	12.41	2.07	3.67	3.56
ENSRNOG00000014956	Slc11a1	solute carrier family 11 member 1 [Source:RGD Symbol;Acc:1601463]	GO:0032623;; GO:0015707;; GO:0048255;; GO:0042116;; GO:0032147;; GO:0048002;; GO:0006826;; GO:0050829;; GO:0006909;; GO:0032496;; GO:0010008;; GO:0045342;; GO:0070821;; GO:0016021;; GO:0005770;; GO:0070574;; GO:0045730;; GO:0032729;; GO:0002309;; GO:0002369;; GO:0042803;; GO:0050766;; GO:0006879;; GO:0051139;; GO:0006876;; GO:0032632;; GO:0034341;; GO:0060586;; GO:0042060;; GO:0006954;; GO:000588…	biological_process;;biological_process;;biological_process;;biological_process;;biological_process;;biological_process;;biological_process;;biological_process;;biological_process;;biological_process;;cellular_component;;biological_process;;cellular_component;;cellular_component;;cellular_component;;biological_process;;biological_process;;biological_process;;biological_process;;biological_process;…	interleukin-2 production;;nitrite transport;;mRNA stabilization;;macrophage activation;;activation of protein kinase activity;;antigen processing and presentation of peptide antigen;;iron ion transport;;defense response to Gram-negative bacterium;;phagocytosis;;response to lipopolysaccharide;;endosome membrane;;MHC class II biosynthetic process;;tertiary granule membrane;;integral component of me…	K12347	SLC11A1, NRAMP1	rno04142	Lysosome	XP_006245282.1	PREDICTED: natural resistance-associated macrophage protein 1 isoform X2 [Rattus norvegicus]	------				3JE0J	P:Inorganic ion transport and metabolism	F1LSN8	Natural resistance-associated macrophage protein 1 OS=Rattus norvegicus OX=10116 GN=Slc11a1 PE=1 SV=1	PF01566	Nramp	Natural resistance-associated macrophage protein	2.06	1.59	1.92	19.89	27.06	14.94	2.11	10.55	10.74
ENSRNOG00000015441	Il4r	interleukin 4 receptor [Source:RGD Symbol;Acc:2899]	GO:0042127;; GO:1990834;; GO:0030728;; GO:0005615;; GO:0120162;; GO:0043235;; GO:0016021;; GO:0005886;; GO:0006954;; GO:0006955;; GO:0043627;; GO:0002532;; GO:0046982;; GO:0004896	biological_process;;biological_process;;biological_process;;cellular_component;;biological_process;;cellular_component;;cellular_component;;cellular_component;;biological_process;;biological_process;;biological_process;;biological_process;;molecular_function;;molecular_function	regulation of cell proliferation;;response to odorant;;ovulation;;extracellular space;;positive regulation of cold-induced thermogenesis;;receptor complex;;integral component of membrane;;plasma membrane;;inflammatory response;;immune response;;response to estrogen;;production of molecular mediator involved in inflammatory response;;protein heterodimerization activity;;cytokine receptor activity	K05071	IL4R, CD124	rno04151;; rno04060;; rno04630;; rno04658;; rno04659;; rno05200;; rno05321(Inflammatory bowel disease ;; rno04640	PI3K-Akt signaling pathway;;Cytokine-cytokine receptor interaction;;Jak-STAT signaling pathway;;Th1 and Th2 cell differentiation;;Th17 cell differentiation;;Pathways in cancer;;IBD);;Hematopoietic cell lineage	NP_596871.2	interleukin-4 receptor subunit alpha precursor [Rattus norvegicus]	R-RNO-6786087;;R-RNO-449670	phospho-Il4r;;Il4r	R-RNO-168256;R-RNO-6785807;R-RNO-449147;R-RNO-1280215;R-RNO-168256;R-RNO-6785807;R-RNO-449147;R-RNO-1280215	Immune System;Interleukin-4 and Interleukin-13 signaling;Signaling by Interleukins;Cytokine Signaling in Immune system;Immune System;Interleukin-4 and Interleukin-13 signaling;Signaling by Interleukins;Cytokine Signaling in Immune system	3JDHK	T:Signal transduction mechanisms	Q63257	Interleukin-4 receptor subunit alpha OS=Rattus norvegicus OX=10116 GN=Il4r PE=2 SV=2	PF09238	IL4Ra_N	Interleukin-4 receptor alpha chain, N-terminal	5.67	6.97	3.75	41.52	42.97	19.41	11.11	12.89	12.86
ENSRNOG00000017469	Anxa1	annexin A1 [Source:RGD Symbol;Acc:2118]	GO:0045920;; GO:0014839;; GO:0006909;; GO:0048306;; GO:0071385;; GO:0046632;; GO:0019898;; GO:0018149;; GO:0004859;; GO:0007165;; GO:0090303;; GO:0031340;; GO:0005737;; GO:0019834;; GO:0005615;; GO:0031514;; GO:0005634;; GO:0005544;; GO:0050727;; GO:0005654;; GO:0002685;; GO:0042383;; GO:0005509;; GO:0097350;; GO:0001780;; GO:0071621;; GO:0033031;; GO:0007187;; GO:0045627;; GO:1900087;; GO:004212…	biological_process;;biological_process;;biological_process;;molecular_function;;biological_process;;biological_process;;cellular_component;;biological_process;;molecular_function;;biological_process;;biological_process;;biological_process;;cellular_component;;molecular_function;;cellular_component;;cellular_component;;cellular_component;;molecular_function;;biological_process;;cellular_component;…	negative regulation of exocytosis;;myoblast migration involved in skeletal muscle regeneration;;phagocytosis;;calcium-dependent protein binding;;cellular response to glucocorticoid stimulus;;alpha-beta T cell differentiation;;extrinsic component of membrane;;peptide cross-linking;;phospholipase inhibitor activity;;signal transduction;;positive regulation of wound healing;;positive regulation of v…	------	------	------	------	NP_037036.1	annexin A1 [Rattus norvegicus]	------				3JB3G	U:Intracellular trafficking, secretion, and vesicular transport	P07150	Annexin A1 OS=Rattus norvegicus OX=10116 GN=Anxa1 PE=1 SV=2	PF00191;; PF15963	Annexin;;Myb_DNA-bind_7	Annexin;;Myb DNA-binding like	2.78	5.03	6.02	69.52	76.85	41.54	10	26.01	32.65
ENSRNOG00000017546	Mylk3	myosin light chain kinase 3 [Source:RGD Symbol;Acc:1305801]	GO:0005737;; GO:0060298;; GO:0006468;; GO:0055003;; GO:0015629;; GO:0004683;; GO:0071347;; GO:0005829;; GO:0004687;; GO:0045214;; GO:0002528;; GO:0048769;; GO:0005524	cellular_component;;biological_process;;biological_process;;biological_process;;cellular_component;;molecular_function;;biological_process;;cellular_component;;molecular_function;;biological_process;;biological_process;;biological_process;;molecular_function	cytoplasm;;positive regulation of sarcomere organization;;protein phosphorylation;;cardiac myofibril assembly;;actin cytoskeleton;;calmodulin-dependent protein kinase activity;;cellular response to interleukin-1;;cytosol;;myosin light chain kinase activity;;sarcomere organization;;regulation of vascular permeability involved in acute inflammatory response;;sarcomerogenesis;;ATP binding	K00907	MYLK	rno04270;; rno04810;; rno04921;; rno04022;; rno04371;; rno04020;; rno04510;; rno04971;; rno04611	Vascular smooth muscle contraction;;Regulation of actin cytoskeleton;;Oxytocin signaling pathway;;cGMP-PKG signaling pathway;;Apelin signaling pathway;;Calcium signaling pathway;;Focal adhesion;;Gastric acid secretion;;Platelet activation	NP_001104280	myosin light chain kinase 3 [Rattus norvegicus]	------				3JB24	T:Signal transduction mechanisms	E9PT87	Myosin light chain kinase 3 OS=Rattus norvegicus OX=10116 GN=Mylk3 PE=1 SV=1	PF00069;; PF07714;; PF03109;; PF14531	Pkinase;;PK_Tyr_Ser-Thr;;ABC1;;Kinase-like	Protein kinase domain;;Protein tyrosine and serine/threonine kinase;;ABC1 atypical kinase-like domain;;Kinase-like	0.26	0.12	0.54	0.82	0.82	0.67	0.24	0.31	0.44
ENSRNOG00000017819	Cd14	CD14 molecule [Source:RGD Symbol;Acc:620588]	GO:0009897;; GO:0032026;; GO:0071222;; GO:0071223;; GO:0031362;; GO:1901224;; GO:0032496;; GO:0005615;; GO:0071727;; GO:0071726;; GO:0009617;; GO:0071723;; GO:0032729;; GO:0034612;; GO:0045121;; GO:0005794;; GO:0032760;; GO:0045087;; GO:2000484;; GO:0034142;; GO:0045471;; GO:0032481;; GO:0070891;; GO:0006954;; GO:0005886;; GO:0009408;; GO:0009986;; GO:0001530;; GO:0051602;; GO:0050715;; GO:003166…	cellular_component;;biological_process;;biological_process;;biological_process;;cellular_component;;biological_process;;biological_process;;cellular_component;;biological_process;;biological_process;;biological_process;;molecular_function;;biological_process;;biological_process;;cellular_component;;cellular_component;;biological_process;;biological_process;;biological_process;;biological_process;…	external side of plasma membrane;;response to magnesium ion;;cellular response to lipopolysaccharide;;cellular response to lipoteichoic acid;;anchored component of external side of plasma membrane;;positive regulation of NIK/NF-kappaB signaling;;response to lipopolysaccharide;;extracellular space;;cellular response to triacyl bacterial lipopeptide;;cellular response to diacyl bacterial lipopeptid…	K04391	CD14	rno04145;; rno04064;; rno05146;; rno05221;; rno05152;; rno04010;; rno04620;; rno05132;; rno05133;; rno05134;; rno05202;; rno04640	Phagosome;;NF-kappa B signaling pathway;;Amoebiasis;;Acute myeloid leukemia;;Tuberculosis;;MAPK signaling pathway;;Toll-like receptor signaling pathway;;Salmonella infection;;Pertussis;;Legionellosis;;Transcriptional misregulation in cancer;;Hematopoietic cell lineage	NP_068512	monocyte differentiation antigen CD14 precursor [Rattus norvegicus]	R-RNO-6803315;;R-RNO-166025;;R-RNO-166033;;R-RNO-2201284	Cd14;;Cd14;;Cd14;;Cd14	R-RNO-168256;R-RNO-168249;R-RNO-6798695;R-RNO-168256;R-RNO-168249;R-RNO-166016;R-RNO-166020;R-RNO-5686938;R-RNO-168898;R-RNO-168256;R-RNO-6798695;R-RNO-168249;R-RNO-166016;R-RNO-166020;R-RNO-168898;R-RNO-166166;R-RNO-937061;R-RNO-168256;R-RNO-168249;R-RNO-166016;R-RNO-936964;R-RNO-168898;R-RNO-937072	Immune System;Innate Immune System;Neutrophil degranulation;Immune System;Innate Immune System;Toll Like Receptor 4 (TLR4) Cascade;Transfer of LPS from LBP carrier to CD14;Regulation of TLR by endogenous ligand;Toll-like Receptor Cascades;Immune System;Neutrophil degranulation;Innate Immune System;Toll Like Receptor 4 (TLR4) Cascade;Transfer of LPS from LBP carrier to CD14;Toll-like Receptor Casc…	3JCDA	T:Signal transduction mechanisms	Q63691	Monocyte differentiation antigen CD14 OS=Rattus norvegicus OX=10116 GN=Cd14 PE=2 SV=2	PF13855;; PF12799(LRR_4:Leucine Rich repeats ;; PF13516	LRR_8;;-;;LRR_6	Leucine rich repeat;; copies);;Leucine Rich repeat	0.2	1.7	1.1	38.83	41.95	43.48	4.43	13.64	22.32
ENSRNOG00000022067	Tlr5	toll-like receptor 5 [Source:RGD Symbol;Acc:631351]	GO:0038023;; GO:0005887;; GO:0071260;; GO:0008584;; GO:0045429;; GO:0003674;; GO:0042742;; GO:0071222;; GO:0003953;; GO:0005149;; GO:0016021;; GO:0016020;; GO:0002224;; GO:0045087;; GO:0034123;; GO:0034146;; GO:0006954;; GO:0006955;; GO:0002755;; GO:0050896;; GO:0002376;; GO:0001817;; GO:0004888;; GO:0005515;; GO:0001819;; GO:0032757;; GO:0007165	molecular_function;;cellular_component;;biological_process;;biological_process;;biological_process;;molecular_function;;biological_process;;biological_process;;molecular_function;;molecular_function;;cellular_component;;cellular_component;;biological_process;;biological_process;;biological_process;;biological_process;;biological_process;;biological_process;;biological_process;;biological_process;…	signaling receptor activity;;integral component of plasma membrane;;cellular response to mechanical stimulus;;male gonad development;;positive regulation of nitric oxide biosynthetic process;;molecular_function;;defense response to bacterium;;cellular response to lipopolysaccharide;;NAD+ nucleosidase activity;;interleukin-1 receptor binding;;integral component of membrane;;membrane;;toll-like rec…	------	------	------	------	NP_001139300.1	toll-like receptor 5 [Rattus norvegicus]	------				3JCZ9	T:Signal transduction mechanisms	G3V6F8	RCG20122 OS=Rattus norvegicus OX=10116 GN=Tlr5 PE=3 SV=1	PF13855;; PF01582;; PF12799(LRR_4:Leucine Rich repeats ;; PF13306(LRR_5:BspA type Leucine rich repeat region ;; PF13676;; PF14580;; PF00560	LRR_8;;TIR;;-;;-;;TIR_2;;LRR_9;;LRR_1	Leucine rich repeat;;TIR domain;; copies);; copies);;TIR domain;;Leucine-rich repeat;;Leucine Rich Repeat	0	0	0.02	0.6	0.72	0.37	0.11	0.28	0.3
ENSRNOG00000022298	Cxcl11	C-X-C motif chemokine ligand 11 [Source:RGD Symbol;Acc:727827]	GO:0042127;; GO:0010818;; GO:0070098;; GO:0042379;; GO:0071222;; GO:0005615;; GO:0008009;; GO:0016021;; GO:0030595;; GO:0005623;; GO:0051281;; GO:0007189;; GO:0048248;; GO:0006954;; GO:0006955;; GO:0030593;; GO:0008201;; GO:0061844	biological_process;;biological_process;;biological_process;;molecular_function;;biological_process;;cellular_component;;molecular_function;;cellular_component;;biological_process;;cellular_component;;biological_process;;biological_process;;molecular_function;;biological_process;;biological_process;;biological_process;;molecular_function;;biological_process	regulation of cell proliferation;;T cell chemotaxis;;chemokine-mediated signaling pathway;;chemokine receptor binding;;cellular response to lipopolysaccharide;;extracellular space;;chemokine activity;;integral component of membrane;;leukocyte chemotaxis;;cell;;positive regulation of release of sequestered calcium ion into cytosol;;adenylate cyclase-activating G-protein coupled receptor signaling …	K12672	CXCL11, I-TAC	rno04060;; rno04620;; rno04061;; rno04062	Cytokine-cytokine receptor interaction;;Toll-like receptor signaling pathway;;Viral protein interaction with cytokine and cytokine receptor;;Chemokine signaling pathway	NP_891997	C-X-C motif chemokine 11 precursor [Rattus norvegicus]	R-RNO-373852	Cxcl11	R-RNO-418594;R-RNO-162582;R-RNO-373076;R-RNO-500792;R-RNO-388396;R-RNO-372790;R-RNO-375276;R-RNO-380108	G alpha (i) signalling events;Signal Transduction;Class A/1 (Rhodopsin-like receptors);GPCR ligand binding;GPCR downstream signalling;Signaling by GPCR;Peptide ligand-binding receptors;Chemokine receptors bind chemokines	3JHBE	T:Signal transduction mechanisms	Q7TNL0	C-X-C motif chemokine OS=Rattus norvegicus OX=10116 GN=Cxcl11 PE=2 SV=1	PF00048(IL8:Small cytokines	-	ntecrine/chemokine), interleukin-8 like	0	0	0.49	3.04	4.54	4.78	0.54	1.62	0.62
ENSRNOG00000028548	Ccl9	chemokine (C-C motif) ligand 9 [Source:RGD Symbol;Acc:1310563]	GO:0002548;; GO:0070098;; GO:0070374;; GO:0030593;; GO:0043547;; GO:0008009;; GO:0071356;; GO:0007186;; GO:0071347;; GO:0071346;; GO:0006954;; GO:0048245;; GO:0048247;; GO:0048020;; GO:0005615	biological_process;;biological_process;;biological_process;;biological_process;;biological_process;;molecular_function;;biological_process;;biological_process;;biological_process;;biological_process;;biological_process;;biological_process;;biological_process;;molecular_function;;cellular_component	monocyte chemotaxis;;chemokine-mediated signaling pathway;;positive regulation of ERK1 and ERK2 cascade;;neutrophil chemotaxis;;positive regulation of GTPase activity;;chemokine activity;;cellular response to tumor necrosis factor;;G-protein coupled receptor signaling pathway;;cellular response to interleukin-1;;cellular response to interferon-gamma;;inflammatory response;;eosinophil chemotaxis;;…	K22671	CCL9	rno04062;; rno04061;; rno04060	Chemokine signaling pathway;;Viral protein interaction with cytokine and cytokine receptor;;Cytokine-cytokine receptor interaction	NP_001012357	C-C motif chemokine 9 precursor [Rattus norvegicus]	R-RNO-444564	Ccl9	R-RNO-418594;R-RNO-162582;R-RNO-444473;R-RNO-416476;R-RNO-373076;R-RNO-500792;R-RNO-388396;R-RNO-375276;R-RNO-372790	G alpha (i) signalling events;Signal Transduction;Formyl peptide receptors bind formyl peptides and many other ligands;G alpha (q) signalling events;Class A/1 (Rhodopsin-like receptors);GPCR ligand binding;GPCR downstream signalling;Peptide ligand-binding receptors;Signaling by GPCR	3JHSP	T:Signal transduction mechanisms	Q5FVN3	Ccl9-like protein OS=Rattus norvegicus OX=10116 GN=Ccl9 PE=1 SV=1	PF00048(IL8:Small cytokines	-	ntecrine/chemokine), interleukin-8 like	0	0.11	0.31	2.03	3.35	1.87	0.27	0.8	0.53
ENSRNOG00000029768	Ccl12	chemokine (C-C motif) ligand 12 [Source:RGD Symbol;Acc:1309255]	GO:0070098;; GO:0008009;; GO:0048245;; GO:0048247;; GO:0048020;; GO:0043547;; GO:0071356;; GO:0006887;; GO:0002687;; GO:0016004;; GO:0004672;; GO:0007186;; GO:0070664;; GO:0044828;; GO:0030593;; GO:0006874;; GO:0006816;; GO:0006954;; GO:0007267;; GO:0005615;; GO:0002548;; GO:0071347;; GO:0071346;; GO:0005623;; GO:0070374	biological_process;;molecular_function;;biological_process;;biological_process;;molecular_function;;biological_process;;biological_process;;biological_process;;biological_process;;molecular_function;;molecular_function;;biological_process;;biological_process;;biological_process;;biological_process;;biological_process;;biological_process;;biological_process;;biological_process;;cellular_component;…	chemokine-mediated signaling pathway;;chemokine activity;;eosinophil chemotaxis;;lymphocyte chemotaxis;;CCR chemokine receptor binding;;positive regulation of GTPase activity;;cellular response to tumor necrosis factor;;exocytosis;;positive regulation of leukocyte migration;;phospholipase activator activity;;protein kinase activity;;G-protein coupled receptor signaling pathway;;negative regulatio…	K14624	CCL2, MCP1	rno05142(Chagas disease ;; rno04062;; rno04061;; rno05144;; rno04060;; rno04621;; rno05418;; rno05168;; rno05323;; rno05135;; rno04668;; rno04933;; rno05163;; rno05164;; rno04657	American trypanosomiasis);;Chemokine signaling pathway;;Viral protein interaction with cytokine and cytokine receptor;;Malaria;;Cytokine-cytokine receptor interaction;;NOD-like receptor signaling pathway;;Fluid shear stress and atherosclerosis;;Herpes simplex virus 1 infection;;Rheumatoid arthritis;;Yersinia infection;;TNF signaling pathway;;AGE-RAGE signaling pathway in diabetic complications;;H…	NP_001099292(chemokine	C-C motif) ligand 12 precursor [Rattus norvegicus]	R-RNO-443967	Ccl12	R-RNO-162582;R-RNO-373076;R-RNO-500792;R-RNO-372790;R-RNO-375276;R-RNO-380108	Signal Transduction;Class A/1 (Rhodopsin-like receptors);GPCR ligand binding;Signaling by GPCR;Peptide ligand-binding receptors;Chemokine receptors bind chemokines	3JHXW	T:Signal transduction mechanisms	D4ABS1	C-C motif chemokine OS=Rattus norvegicus OX=10116 GN=Ccl12 PE=3 SV=1	PF00048(IL8:Small cytokines	-	ntecrine/chemokine), interleukin-8 like	0	0	0	6.04	7.92	10.29	0.71	5.36	1.75
ENSRNOG00000031163	Nfkbiz	NFKB inhibitor zeta [Source:RGD Symbol;Acc:1310834]	GO:0016607;; GO:0050852;; GO:0050729;; GO:2000321;; GO:0005634;; GO:0036464;; GO:0006954	cellular_component;;biological_process;;biological_process;;biological_process;;cellular_component;;cellular_component;;biological_process	nuclear speck;;T cell receptor signaling pathway;;positive regulation of inflammatory response;;positive regulation of T-helper 17 cell differentiation;;nucleus;;cytoplasmic ribonucleoprotein granule;;inflammatory response	K14242	NFKBIZ	rno05202	Transcriptional misregulation in cancer	XP_038944297.1	NF-kappa-B inhibitor zeta isoform X1 [Rattus norvegicus]	------				3J7BC	K:Transcription	A0A0G2K6U7	NFKB inhibitor zeta OS=Rattus norvegicus OX=10116 GN=Nfkbiz PE=4 SV=1	PF12796(Ank_2:Ankyrin repeats ;; PF13637(Ank_4:Ankyrin repeats ;; PF00023;; PF13606;; PF13857(Ank_5:Ankyrin repeats	-;;-;;Ank;;Ank_3;;-	copies);;any copies);;Ankyrin repeat;;Ankyrin repeat;;any copies)	1.29	2.25	1.33	7.88	7.68	11.92	2.97	3.91	5.83
ENSRNOG00000032368	Tlr11	toll-like receptor 11 [Source:RGD Symbol;Acc:1564460]	GO:0002224;; GO:0005887;; GO:0006954	biological_process;;cellular_component;;biological_process	toll-like receptor signaling pathway;;integral component of plasma membrane;;inflammatory response	K14142	TLR11	rno05145	Toxoplasmosis	NP_001138251	toll-like receptor 11 [Rattus norvegicus]	------				3JC66	T:Signal transduction mechanisms	F7EMB9	Toll-like receptor 11 OS=Rattus norvegicus OX=10116 GN=Tlr11 PE=3 SV=1	PF13855;; PF13676;; PF12799(LRR_4:Leucine Rich repeats ;; PF14580;; PF01582;; PF13306(LRR_5:BspA type Leucine rich repeat region	LRR_8;;TIR_2;;-;;LRR_9;;TIR;;-	Leucine rich repeat;;TIR domain;; copies);;Leucine-rich repeat;;TIR domain;; copies)	0	0	0	0.12	0.22	0.25	0	0	0.05
ENSRNOG00000033321	Hmgb2l1	high mobility group box 2 [Source:RGD Symbol;Acc:69291]	GO:0000790;; GO:0001158;; GO:0010629;; GO:0010628;; GO:0003677;; GO:0050829;; GO:0032496;; GO:0005737;; GO:0050767;; GO:0005615;; GO:0005634;; GO:0097100;; GO:0002437;; GO:0006265;; GO:0072091;; GO:0003690;; GO:0045087;; GO:0051054;; GO:0045089;; GO:0006935;; GO:0031100;; GO:0008134;; GO:0008289;; GO:0000793;; GO:0050830;; GO:0008301;; GO:0045893;; GO:0008144;; GO:0048471;; GO:0006310;; GO:004437…	cellular_component;;molecular_function;;biological_process;;biological_process;;molecular_function;;biological_process;;biological_process;;cellular_component;;biological_process;;cellular_component;;cellular_component;;molecular_function;;biological_process;;biological_process;;biological_process;;molecular_function;;biological_process;;biological_process;;biological_process;;biological_process;…	nuclear chromatin;;enhancer sequence-specific DNA binding;;negative regulation of gene expression;;positive regulation of gene expression;;DNA binding;;defense response to Gram-negative bacterium;;response to lipopolysaccharide;;cytoplasm;;regulation of neurogenesis;;extracellular space;;nucleus;;supercoiled DNA binding;;inflammatory response to antigenic stimulus;;DNA topological change;;regulat…	------	------	------	------	XP_573272	-	R-RNO-266211	Hmgb2	R-RNO-5357801;R-RNO-109581;R-RNO-140342;R-RNO-75153	Programmed Cell Death;Apoptosis;Apoptosis induced DNA fragmentation;Apoptotic execution phase	3J2AM	K:Transcription	P52925	High mobility group protein B2 OS=Rattus norvegicus OX=10116 GN=Hmgb2 PE=2 SV=2	PF09011;; PF00505(HMG_box:HMG	HMG_box_2;;-	HMG-box domain;;igh mobility group) box	10.27	12.5	7.79	76.75	94.02	72.75	13.2	56.53	37.86
ENSRNOG00000037845	Cysltr1	cysteinyl leukotriene receptor 1 [Source:MGI Symbol;Acc:MGI:1926218]	GO:0008528;; GO:0007218;; GO:0045907;; GO:0005887;; GO:0045766;; GO:0006954;; GO:0004974;; GO:0004966	molecular_function;;biological_process;;biological_process;;cellular_component;;biological_process;;biological_process;;molecular_function;;molecular_function	G-protein coupled peptide receptor activity;;neuropeptide signaling pathway;;positive regulation of vasoconstriction;;integral component of plasma membrane;;positive regulation of angiogenesis;;inflammatory response;;leukotriene receptor activity;;galanin receptor activity	K04322	CYSLTR1	rno04080;; rno04020	Neuroactive ligand-receptor interaction;;Calcium signaling pathway	NP_446093	cysteinyl leukotriene receptor 1 [Rattus norvegicus]	R-RNO-416418	Cysltr1	R-RNO-391903;R-RNO-162582;R-RNO-391906;R-RNO-373076;R-RNO-500792;R-RNO-388396;R-RNO-372790;R-RNO-416476	Eicosanoid ligand-binding receptors;Signal Transduction;Leukotriene receptors;Class A/1 (Rhodopsin-like receptors);GPCR ligand binding;GPCR downstream signalling;Signaling by GPCR;G alpha (q) signalling events	3JD0U	T:Signal transduction mechanisms	Q924T8	Cysteinyl leukotriene receptor 1 OS=Rattus norvegicus OX=10116 GN=Cysltr1 PE=2 SV=1	PF00001(7tm_1:7 transmembrane receptor ;; PF10324;; PF10328	-;;7TM_GPCR_Srw;;7TM_GPCR_Srx	hodopsin family);;Serpentine type 7TM GPCR chemoreceptor Srw;;Serpentine type 7TM GPCR chemoreceptor Srx	0.16	0.05	0.23	1.14	1.32	1.22	0.61	0.96	0.18
ENSRNOG00000061085	Fancd2	FA complementation group D2 [Source:RGD Symbol;Acc:1303172]	GO:0097150;; GO:0006974;; GO:0070182;; GO:0010332;; GO:0006281;; GO:0048854;; GO:0005634;; GO:0005730;; GO:2000348;; GO:0007129;; GO:0050727;; GO:0005654;; GO:0000793;; GO:0016604;; GO:0045589;; GO:0034599;; GO:0051090;; GO:0005829;; GO:0007276	biological_process;;biological_process;;molecular_function;;biological_process;;biological_process;;biological_process;;cellular_component;;cellular_component;;biological_process;;biological_process;;biological_process;;cellular_component;;cellular_component;;cellular_component;;biological_process;;biological_process;;biological_process;;cellular_component;;biological_process	neuronal stem cell population maintenance;;cellular response to DNA damage stimulus;;DNA polymerase binding;;response to gamma radiation;;DNA repair;;brain morphogenesis;;nucleus;;nucleolus;;regulation of CD40 signaling pathway;;synapsis;;regulation of inflammatory response;;nucleoplasm;;condensed chromosome;;nuclear body;;regulation of regulatory T cell differentiation;;cellular response to oxid…	------	------	------	------	NP_001001719.1	Fanconi anemia group D2 protein homolog [Rattus norvegicus]	------				3J6Q4	S:Function unknown	Q6IV68	Fanconi anemia group D2 protein homolog OS=Rattus norvegicus OX=10116 GN=Fancd2 PE=2 SV=2	PF14631;; PF14676	FancD2;;FANCI_S2	Fanconi anaemia protein FancD2 nuclease;;FANCI solenoid 2	2.62	1.87	1.69	6.65	8.13	4.82	2.44	3.43	3.55
